# Supplementary material for: No Indices of Increased Type 2 Diabetes Risk in Individuals with Reactive Postprandial Hypoglycemia
Source: Metabolites. 2022 Dec 8;12(12):1232. doi: 10.3390/metabo12121232 (PMC9787184; doi:10.3390/metabo12121232)
Supplement: Supplementary file 1 [file metabolites-12-01232-s001.zip]

Archive with 1 entries (1 files):
- metabolites-2054941-supplementary.pdf
